# Supplementary material for: ﻿Thismiakenyirensis (Thismiaceae), a new species from Taman Negeri Kenyir, Terengganu, Peninsular Malaysia
Source: PhytoKeys. 2023 Mar 7;221:61–72. doi: 10.3897/phytokeys.221.98571 (PMC10209504; doi:10.3897/phytokeys.221.98571)
Supplement: XML Treatment for Thismia kenyirensis [file phytokeys.221.98571-treatment1.xml]

<!DOCTYPE tp:taxon-treatment
  PUBLIC "-//TaxonX//DTD Taxonomic Treatment Publishing DTD v0 20100105//EN" "tax-treatment-NSO.dtd">
<tp:taxon-treatment xmlns:tp="http://www.plazi.org/taxpub"><tp:treatment-meta><kwd-group><label>Taxon classification</label><kwd>
              <named-content content-type="kingdom">Plantae</named-content>
            </kwd><kwd>
              <named-content content-type="order">Dioscoreales</named-content>
            </kwd><kwd>
              <named-content content-type="family">Thismiaceae</named-content>
            </kwd></kwd-group><mixed-citation publication-type="journal"><person-group><name><surname>Siti-Munirah</surname><given-names>Mat Yunoh</given-names></name><name><surname>Dome</surname><given-names>Nikong</given-names></name></person-group><article-title>﻿<italic><tp:taxon-name><tp:taxon-name-part taxon-name-part-type="genus" reg="Thismia">Thismia</tp:taxon-name-part><tp:taxon-name-part taxon-name-part-type="species" reg="kenyirensis">kenyirensis</tp:taxon-name-part></tp:taxon-name></italic> (<tp:taxon-name><tp:taxon-name-part taxon-name-part-type="family">Thismiaceae</tp:taxon-name-part></tp:taxon-name>), a new species from Taman Negeri Kenyir, Terengganu, Peninsular Malaysia</article-title><source>PhytoKeys</source><day>07</day><month>03</month><year>2023</year><volume>221</volume><fpage>61</fpage><lpage>72</lpage><pub-id pub-id-type="doi">10.3897/phytokeys.221.98571</pub-id></mixed-citation></tp:treatment-meta><tp:nomenclature><label>﻿</label><tp:taxon-name>
            <object-id xmlns:xlink="http://www.w3.org/1999/xlink" content-type="arpha" xlink:type="simple">A9675D79-5A92-5D66-B145-4F4E197D535E</object-id>
            <tp:taxon-name-part taxon-name-part-type="genus" reg="Thismia">Thismia</tp:taxon-name-part>
            <tp:taxon-name-part taxon-name-part-type="species" reg="kenyirensis">kenyirensis</tp:taxon-name-part>
            <object-id xmlns:xlink="http://www.w3.org/1999/xlink" content-type="ipni" xlink:type="simple">urn:lsid:ipni.org:names:77315245-1</object-id>
          </tp:taxon-name><tp:taxon-authority>Siti-Munirah &amp; Dome</tp:taxon-authority><tp:taxon-status xmlns:xlink="http://www.w3.org/1999/xlink" xlink:type="simple">sp. nov.</tp:taxon-status><xref ref-type="fig" rid="F3">Figs 1</xref><xref ref-type="fig" rid="F4">, 2</xref><xref ref-type="fig" rid="F5">, 3</xref></tp:nomenclature><tp:treatment-sec sec-type="diagnosis" id="SECID0EYKAC"><title>Diagnosis.</title><p>Distantly similar to <italic><tp:taxon-name><tp:taxon-name-part taxon-name-part-type="genus" reg="Thismia">Thismia</tp:taxon-name-part><tp:taxon-name-part taxon-name-part-type="species" reg="hongkongensis">hongkongensis</tp:taxon-name-part></tp:taxon-name></italic> Mar &amp; Saunders but differs by petaloid, ovate outer tepals which are ca. 8 mm long, narrowly lanceolate-linear, ca. 8 mm long inner tepals which are not forming a lose-dome, up to 28 mm long appendages of inner tepals, orange floral tube, which lacks reticulate pattern on its inner surface and connective apex with 3 long appendages.</p><fig id="F3" position="float" orientation="portrait"><object-id xmlns:xlink="http://www.w3.org/1999/xlink" content-type="doi" xlink:type="simple">10.3897/phytokeys.221.98571.figure1</object-id><object-id xmlns:xlink="http://www.w3.org/1999/xlink" content-type="arpha" xlink:type="simple">0851EE99-3DF0-5129-B859-3B25730C3527</object-id><label>Figure 1.</label><caption><p><italic><tp:taxon-name><tp:taxon-name-part taxon-name-part-type="genus" reg="Thismia">Thismia</tp:taxon-name-part><tp:taxon-name-part taxon-name-part-type="species" reg="kenyirensis">kenyirensis</tp:taxon-name-part></tp:taxon-name></italic><bold>A</bold> plant with flower and roots <bold>B</bold> top view of flower showing tepals <bold>C</bold> top view of ovary and stigma <bold>D</bold> stamen (i, side view; ii, inner view) <bold>E</bold> outer view of three pendulous stamens <bold>F</bold> longitudinal section of ovary <bold>G</bold> style and stigma <bold>H</bold> bract <bold>I</bold> leaf. All from FRI91122a (spirit material). Drawings by Mohamad Aidil Noordin.</p></caption><graphic xmlns:xlink="http://www.w3.org/1999/xlink" xlink:href="phytokeys-221-061_article-98571__-g003.jpg" position="float" orientation="portrait" xlink:type="simple" id="oo_821041.jpg"><uri content-type="original_file" xlink:type="simple">https://binary.pensoft.net/fig/821041</uri></graphic></fig></tp:treatment-sec><tp:treatment-sec sec-type="material" id="SECID0ETMAC"><title>Type.</title><p>Malaysia. Peninsular Malaysia: Terengganu, Hulu Terengganu District, Taman Negeri Kenyir, Sungai Cendana, elev. ca 204 m, 8 Sept 2020, Dome Nikong, FRI 91122a (holotype <abbrev xmlns:xlink="http://www.w3.org/1999/xlink" xlink:title="Kepong Herbarium" id="ABBRID0EZMAC" xlink:type="simple">KEP</abbrev>!, spirit collection, barcode no. SC12015).</p><fig id="F4" position="float" orientation="portrait"><object-id xmlns:xlink="http://www.w3.org/1999/xlink" content-type="doi" xlink:type="simple">10.3897/phytokeys.221.98571.figure2</object-id><object-id xmlns:xlink="http://www.w3.org/1999/xlink" content-type="arpha" xlink:type="simple">569FCD55-12FB-5919-B587-6B835CF9F257</object-id><label>Figure 2.</label><caption><p><italic><tp:taxon-name><tp:taxon-name-part taxon-name-part-type="genus" reg="Thismia">Thismia</tp:taxon-name-part><tp:taxon-name-part taxon-name-part-type="species" reg="kenyirensis">kenyirensis</tp:taxon-name-part></tp:taxon-name></italic><bold>A</bold> mature plant with flowers and roots, scale in centimetres (cm) (FRI91122b) <bold>B</bold> mature plant in natural habitat (FRI91122a) <bold>C</bold> vermiform roots (FRI91122c) <bold>D</bold> young flower with mature ovary and stigma (FRI91122c). Photos by Siti-Munirah MY (<bold>A</bold>); Dome Nikong (<bold>B–D</bold>).</p></caption><graphic xmlns:xlink="http://www.w3.org/1999/xlink" xlink:href="phytokeys-221-061_article-98571__-g004.jpg" position="float" orientation="portrait" xlink:type="simple" id="oo_821042.jpg"><uri content-type="original_file" xlink:type="simple">https://binary.pensoft.net/fig/821042</uri></graphic></fig></tp:treatment-sec><tp:treatment-sec sec-type="description" id="SECID0EBOAC"><title>Description.</title><p>Achlorophyllous herb, up to 130 mm tall. <bold><italic>Roots</italic></bold> vermiform, unbranched, ca. 1 mm in diameter, light brown. <bold><italic>Stem</italic></bold> erect, up to 90 mm long, 1.5–2 mm in diameter, pale brownish-orange, bearing 1–2 flowers. <bold><italic>Leaves</italic></bold> 2–4, spirally arranged, triangular to narrowly triangular, scale-like, acute, margin almost entire but slightly irregularly serrate, 2–6 mm long, ca. 1 mm wide at base, pale brown. <bold><italic>Involucral bracts</italic></bold> 3, similar to leaves but slightly larger, spirally arranged, triangular to narrowly triangular, scale-like, acute, entire, 8 mm long, ca. 1.5–2.5 mm wide at base, pale brown or pale orange. <bold><italic>Pedicel</italic></bold> up to 6 mm long at anthesis, elongating to ca. 10 mm long after anthesis, pale brown. <bold><italic>Flowers</italic></bold> terminal, actinomorphic, ca. 52 mm long (including ovary, floral tube and inner tepal with appendage); <bold><italic>floral tube</italic></bold> urceolate, 12–15 mm long, ca. 5 mm wide at base, ca. 6 mm wide at middle, ca. 7 mm wide distally; <bold><italic>outer surface</italic></bold> glabrous, orange to brownish-orange, with 12 darker orange longitudinal ribs alternating with 12 paler longitudinal lines, <bold><italic>inner surface</italic></bold> smooth or rough, almost similar to outer surface, without transverse bars or reticulate ornamentation; <bold><italic>outer tepals</italic></bold> 3, free, petaloid, ovate, apex acute, 8 mm long, ca. 4–5.5 mm wide (ca. 4 mm at base, ca. 5.5 mm above middle), glabrous, bright orange; <bold><italic>inner tepals</italic></bold> 3, free, narrowly lanceolate-linear, 8 mm long, ca. 1 mm wide, glabrous, dark orange, apically bearing a tentacle-like appendage; appendage narrowing towards apex, ca. 27–28 mm long, 0.5 mm wide, dark orange at base and bright orange at apex; <bold><italic>annulus</italic></bold> dark orange, glabrous. <bold><italic>Stamens</italic></bold> 6, pendent from the annulus, outer side greenish-orange or greenish-brown, inner side dark-brown to blackish and paler, <bold><italic>filaments</italic></bold> free, ca. 1 mm long, curved downwards; <bold><italic>connectives</italic></bold> flattened at inner surface, laterally connate to form a tube, ca. 4–5 mm long, narrow at base (ca. 0.8 mm wide) and broad at apex (ca. 1.7 mm wide), connective apex with 3 appendages, slightly curved inside, each appendage ca. 1.5 mm long; outer side of connective bearing a skirt-like lateral appendage protruding towards floral tube; lateral appendage not exceeding the tip of the connective appendages, with short translucent trichomes on margin, <bold><italic>interstaminal glands</italic></bold> greenish translucent, inserted on the line of fusion between connectives at the level of attachment of lateral appendages. <bold><italic>Ovary</italic></bold> inferior, unilocular; <bold><italic>placentas</italic></bold> 3, free, forming columns and arising from the bottom of the ovary; ovules numerous. <bold><italic>Style</italic></bold> dark brown-orangish, ca. 1 mm long; <bold><italic>stigma</italic></bold> ca. 1 mm long, papillose, 3-lobed, with lobes ± rectangular, bifurcate at apex, pale brown or orangish to whitish. <bold><italic>Fruit</italic></bold> cup-shaped, 3–5 mm in height, 4–6 in diameter, pale orange (or white to creamy orange), darker at upper part. <bold><italic>Seeds</italic></bold> unknown.</p><fig id="F5" position="float" orientation="portrait"><object-id xmlns:xlink="http://www.w3.org/1999/xlink" content-type="doi" xlink:type="simple">10.3897/phytokeys.221.98571.figure3</object-id><object-id xmlns:xlink="http://www.w3.org/1999/xlink" content-type="arpha" xlink:type="simple">C43269BC-E234-5E91-90DE-2BA753E70AB7</object-id><label>Figure 3.</label><caption><p><italic><tp:taxon-name><tp:taxon-name-part taxon-name-part-type="genus" reg="Thismia">Thismia</tp:taxon-name-part><tp:taxon-name-part taxon-name-part-type="species" reg="kenyirensis">kenyirensis</tp:taxon-name-part></tp:taxon-name></italic><bold>A</bold> bracts with ovary and pistil, lateral view <bold>B</bold> top view of stigma <bold>C</bold> flower, side view <bold>D</bold> longitudinal section of floral tube and stamens <bold>E</bold> flower, top view <bold>F</bold> annulus <bold>G</bold> stamens, outer view. Photos by Siti-Munirah MY (<bold>A–C, E, F</bold>; All from FRI 91122b); Dome Nikong (<bold>D, G</bold>; No specimens).</p></caption><graphic xmlns:xlink="http://www.w3.org/1999/xlink" xlink:href="phytokeys-221-061_article-98571__-g005.jpg" position="float" orientation="portrait" xlink:type="simple" id="oo_821043.jpg"><uri content-type="original_file" xlink:type="simple">https://binary.pensoft.net/fig/821043</uri></graphic></fig></tp:treatment-sec><tp:treatment-sec sec-type="Additional specimen examined (" id="SECID0EUBAE"><title>Additional specimen examined (paratype).</title><p>Malaysia. Peninsular Malaysia: Terengganu, Hulu Terengganu District, Taman Negeri Kenyir, Sungai Cendana, elev. ca 204 m, 8 Sept 2020, Dome Nikong, FRI 91122b (<abbrev xmlns:xlink="http://www.w3.org/1999/xlink" xlink:title="Kepong Herbarium" id="ABBRID0E1BAE" xlink:type="simple">KEP</abbrev>, spirit collection, barcode no. SC12016), FRI 91122c (<abbrev xmlns:xlink="http://www.w3.org/1999/xlink" xlink:title="Kepong Herbarium" id="ABBRID0E5BAE" xlink:type="simple">KEP</abbrev>, spirit collection, barcode no. SC12017); Taman Negeri Kenyir, Sungai Cendana, elev. ca. 156 m, 16 June 2022, Siti-Munirah MY, FRI98678 (<abbrev xmlns:xlink="http://www.w3.org/1999/xlink" xlink:title="Kepong Herbarium" id="ABBRID0ECCAE" xlink:type="simple">KEP</abbrev>, spirit collection, barcode no. SC12018).</p></tp:treatment-sec><tp:treatment-sec sec-type="distribution" id="SECID0EGCAE"><title>Distribution.</title><p>Endemic to Terengganu, Peninsular Malaysia. Currently, the occurrence is only from the type locality, Sungai Cendana area (Map <xref ref-type="fig" rid="F1">1</xref>). In addition, <italic><tp:taxon-name><tp:taxon-name-part taxon-name-part-type="genus" reg="Thismia">T.</tp:taxon-name-part><tp:taxon-name-part taxon-name-part-type="species" reg="kenyirensis">kenyirensis</tp:taxon-name-part></tp:taxon-name></italic> was observed in two other populations in the vicinity of Tasik Kenyir. It was sighted near Sungai Saok and on the way to Gunung Gagau (Wong Pui May personal communication), both in the Tasik Kenyir region. However, there are still no specimens and GPS information to verify these findings. This means that only the occurrence of the population in Sungai Cendana has been confirmed.</p></tp:treatment-sec><tp:treatment-sec sec-type="ecology" id="SECID0E2CAE"><title>Ecology.</title><p>In moist shady areas of lowland dipterocarp forest on moist soil at elevations of 150–220 m a.s.l. Flowering and fruiting mostly from September to April, but also recorded to flower in June. Historically, the type locality was botanized as early as 2007. Based on the results of <xref ref-type="bibr" rid="B8">Lim et al. (2008)</xref>, <italic><tp:taxon-name><tp:taxon-name-part taxon-name-part-type="genus" reg="Thismia">T.</tp:taxon-name-part><tp:taxon-name-part taxon-name-part-type="species" reg="alba">alba</tp:taxon-name-part></tp:taxon-name></italic> was also recorded during the survey in the Sungai Cendana area. This is in contrast to <italic><tp:taxon-name><tp:taxon-name-part taxon-name-part-type="genus" reg="Thismia">T.</tp:taxon-name-part><tp:taxon-name-part taxon-name-part-type="species" reg="kenyirensis">kenyirensis</tp:taxon-name-part></tp:taxon-name></italic>, which was not mentioned, implying that it was not seen or collected at that time. During our recent visit, we were also able to find <italic><tp:taxon-name><tp:taxon-name-part taxon-name-part-type="genus" reg="Thismia">T.</tp:taxon-name-part><tp:taxon-name-part taxon-name-part-type="species" reg="alba">alba</tp:taxon-name-part></tp:taxon-name></italic> not far from the original population of <italic><tp:taxon-name><tp:taxon-name-part taxon-name-part-type="genus" reg="Thismia">T.</tp:taxon-name-part><tp:taxon-name-part taxon-name-part-type="species" reg="kenyirensis">kenyirensis</tp:taxon-name-part></tp:taxon-name></italic>.</p></tp:treatment-sec><tp:treatment-sec sec-type="etymology" id="SECID0EREAE"><title>Etymology.</title><p>The epithet refers to Lake Kenyir, Kenyir State Park (Taman Negeri Kenyir), where the species was found.</p></tp:treatment-sec><tp:treatment-sec sec-type="conservation status" id="SECID0EWEAE"><title>Conservation status.</title><p>According to the IUCN standards (<xref ref-type="bibr" rid="B4">IUCN 2022</xref>), we propose to classify the preliminary conservation status of the species as Least Concern (<abbrev xmlns:xlink="http://www.w3.org/1999/xlink" xlink:title="Least Concern" id="ABBRID0EAFAE" xlink:type="simple">LC</abbrev>). This is because the species is likely to be widespread in <abbrev xmlns:xlink="http://www.w3.org/1999/xlink" xlink:title="Taman Negeri Kenyir" id="ABBRID0EEFAE" xlink:type="simple">TNK</abbrev>, where it has been sighted a few times at the type locality (Sungai Cendana) and also by other observers at two other sites, and its entire habitat is in a fully protected forest area. In addition, nearby forests in Terengganu National Park (Taman Negara Terengganu) are also fully protected. As mentioned earlier, it is very likely that there are other populations in the vicinity of Tasik Kenyir. According to the second author’s observations, four individuals were sighted near Sungai Saok and one on the way to Gunung Gagau on 22 November 2022. However, no specimens are available for confirmation. <italic><tp:taxon-name><tp:taxon-name-part taxon-name-part-type="genus" reg="Thismia">Thismia</tp:taxon-name-part><tp:taxon-name-part taxon-name-part-type="species" reg="kenyirensis">kenyirensis</tp:taxon-name-part></tp:taxon-name></italic> occurs in intact habitats in forested areas in <abbrev xmlns:xlink="http://www.w3.org/1999/xlink" xlink:title="Taman Negeri Kenyir" id="ABBRID0ETFAE" xlink:type="simple">TNK</abbrev>. However, the species is very common only during the flowering season and its populations are mostly scattered, as few individuals or solitary individuals were observed during the flowering season. During the first check of the type locality, the population in Sungai Cendana in 2020, about 20 adult individuals were found. However, during a revisit in 2022, only a single individual was observed.</p></tp:treatment-sec><tp:treatment-sec sec-type="notes" id="SECID0EXFAE"><title>Notes.</title><p><italic><tp:taxon-name><tp:taxon-name-part taxon-name-part-type="genus" reg="Thismia">Thismia</tp:taxon-name-part><tp:taxon-name-part taxon-name-part-type="species" reg="kenyirensis">kenyirensis</tp:taxon-name-part></tp:taxon-name></italic> is easily recognised by the following combination of characteristics: vermiform roots, almost uniform light-to-dark orange flower coloration, petaloid ovate outer tepals, narrowly lanceolate-linear inner tepals with long appendages and each stamen with 3 appendages at its apex. Within the infrageneric classification by <xref ref-type="bibr" rid="B6">Kumar et al. (2017)</xref>, <italic><tp:taxon-name><tp:taxon-name-part taxon-name-part-type="genus" reg="Thismia">T.</tp:taxon-name-part><tp:taxon-name-part taxon-name-part-type="species" reg="kenyirensis">kenyirensis</tp:taxon-name-part></tp:taxon-name></italic> resembles species of <tp:taxon-name><tp:taxon-name-part taxon-name-part-type="genus" reg="Thismia">Thismia</tp:taxon-name-part><tp:taxon-name-part taxon-name-part-type="infraspecific-rank">subgenus</tp:taxon-name-part><tp:taxon-name-part taxon-name-part-type="subgenus" reg="Thismia">Thismia</tp:taxon-name-part></tp:taxon-name> section <tp:taxon-name><tp:taxon-name-part taxon-name-part-type="genus" reg="Thismia">Thismia</tp:taxon-name-part><tp:taxon-name-part taxon-name-part-type="infraspecific-rank">subsection</tp:taxon-name-part><tp:taxon-name-part taxon-name-part-type="subsection" reg="Brunonithismia">Brunonithismia</tp:taxon-name-part></tp:taxon-name> Jonker, especially by its free and unequal tepals. Eight species are placed in <tp:taxon-name><tp:taxon-name-part taxon-name-part-type="infraspecific-rank">subsection</tp:taxon-name-part><tp:taxon-name-part taxon-name-part-type="subsection" reg="Brunonithismia">Brunonithismia</tp:taxon-name-part></tp:taxon-name> by <xref ref-type="bibr" rid="B6">Kumar et al. (2017)</xref>: <italic><tp:taxon-name><tp:taxon-name-part taxon-name-part-type="genus" reg="Thismia">T.</tp:taxon-name-part><tp:taxon-name-part taxon-name-part-type="species" reg="arachnites">arachnites</tp:taxon-name-part></tp:taxon-name></italic>, <italic><tp:taxon-name><tp:taxon-name-part taxon-name-part-type="genus" reg="Thismia">T.</tp:taxon-name-part><tp:taxon-name-part taxon-name-part-type="species" reg="brunonis">brunonis</tp:taxon-name-part></tp:taxon-name></italic> Griff, <italic><tp:taxon-name><tp:taxon-name-part taxon-name-part-type="genus" reg="Thismia">T.</tp:taxon-name-part><tp:taxon-name-part taxon-name-part-type="species" reg="gardneriana">gardneriana</tp:taxon-name-part></tp:taxon-name></italic> Hook.f. ex Thwaites, <italic><tp:taxon-name><tp:taxon-name-part taxon-name-part-type="genus" reg="Thismia">T.</tp:taxon-name-part><tp:taxon-name-part taxon-name-part-type="species" reg="hongkongensis">hongkongensis</tp:taxon-name-part></tp:taxon-name></italic>, <italic><tp:taxon-name><tp:taxon-name-part taxon-name-part-type="genus" reg="Thismia">T.</tp:taxon-name-part><tp:taxon-name-part taxon-name-part-type="species" reg="javanica">javanica</tp:taxon-name-part></tp:taxon-name></italic>, <italic><tp:taxon-name><tp:taxon-name-part taxon-name-part-type="genus" reg="Thismia">T.</tp:taxon-name-part><tp:taxon-name-part taxon-name-part-type="species" reg="labiata">labiata</tp:taxon-name-part></tp:taxon-name></italic> J.J.Sm., <italic><tp:taxon-name><tp:taxon-name-part taxon-name-part-type="genus" reg="Thismia">T.</tp:taxon-name-part><tp:taxon-name-part taxon-name-part-type="species" reg="neptunis">neptunis</tp:taxon-name-part></tp:taxon-name></italic> Becc. (proved to be only distantly related to the other species of the subsection by <xref ref-type="bibr" rid="B12">Shepeleva et al. 2020</xref>) and <italic><tp:taxon-name><tp:taxon-name-part taxon-name-part-type="genus" reg="Thismia">T.</tp:taxon-name-part><tp:taxon-name-part taxon-name-part-type="species" reg="tentaculata">tentaculata</tp:taxon-name-part></tp:taxon-name></italic> K.Larsen &amp; Aver. Of them, <italic><tp:taxon-name><tp:taxon-name-part taxon-name-part-type="genus" reg="Thismia">T.</tp:taxon-name-part><tp:taxon-name-part taxon-name-part-type="species" reg="arachnites">arachnites</tp:taxon-name-part></tp:taxon-name></italic> and <italic><tp:taxon-name><tp:taxon-name-part taxon-name-part-type="genus" reg="Thismia">T.</tp:taxon-name-part><tp:taxon-name-part taxon-name-part-type="species" reg="javanica">javanica</tp:taxon-name-part></tp:taxon-name></italic> occur in Peninsular Malaysia, including the state of Terengganu. They both are readily distinguished from <italic><tp:taxon-name><tp:taxon-name-part taxon-name-part-type="genus" reg="Thismia">T.</tp:taxon-name-part><tp:taxon-name-part taxon-name-part-type="species" reg="kenyirensis">kenyirensis</tp:taxon-name-part></tp:taxon-name></italic> (Fig. <xref ref-type="fig" rid="F6">4</xref>, Table <xref ref-type="table" rid="T1">1</xref>). In addition, <italic><tp:taxon-name><tp:taxon-name-part taxon-name-part-type="genus" reg="Thismia">T.</tp:taxon-name-part><tp:taxon-name-part taxon-name-part-type="species" reg="breviappendiculata">breviappendiculata</tp:taxon-name-part></tp:taxon-name></italic> Nob. Tanaka (<xref ref-type="bibr" rid="B19">Tanaka et al. 2018</xref>) from Myanmar, <italic><tp:taxon-name><tp:taxon-name-part taxon-name-part-type="genus" reg="Thismia">T.</tp:taxon-name-part><tp:taxon-name-part taxon-name-part-type="species" reg="bokorensis">bokorensis</tp:taxon-name-part></tp:taxon-name></italic> Suetsugu &amp; Tsukaya (<xref ref-type="bibr" rid="B18">Suetsugu et al. 2018</xref>) from Cambodia, <italic><tp:taxon-name><tp:taxon-name-part taxon-name-part-type="genus" reg="Thismia">T.</tp:taxon-name-part><tp:taxon-name-part taxon-name-part-type="species" reg="gardneriana">gardneriana</tp:taxon-name-part></tp:taxon-name></italic> from Sri Lanka and <italic><tp:taxon-name><tp:taxon-name-part taxon-name-part-type="genus" reg="Thismia">T.</tp:taxon-name-part><tp:taxon-name-part taxon-name-part-type="species" reg="tentaculata">tentaculata</tp:taxon-name-part></tp:taxon-name></italic> from Hong Kong and Vietnam are similar to <italic><tp:taxon-name><tp:taxon-name-part taxon-name-part-type="genus" reg="Thismia">T.</tp:taxon-name-part><tp:taxon-name-part taxon-name-part-type="species" reg="kenyirensis">kenyirensis</tp:taxon-name-part></tp:taxon-name></italic>. In a molecular phylogenetic reconstruction provided by <xref ref-type="bibr" rid="B12">Shepeleva et al. (2020)</xref>, <italic><tp:taxon-name><tp:taxon-name-part taxon-name-part-type="genus" reg="Thismia">T.</tp:taxon-name-part><tp:taxon-name-part taxon-name-part-type="species" reg="javanica">javanica</tp:taxon-name-part></tp:taxon-name></italic>, <italic><tp:taxon-name><tp:taxon-name-part taxon-name-part-type="genus" reg="Thismia">T.</tp:taxon-name-part><tp:taxon-name-part taxon-name-part-type="species" reg="hongkongensis">hongkongensis</tp:taxon-name-part></tp:taxon-name></italic>, <italic><tp:taxon-name><tp:taxon-name-part taxon-name-part-type="genus" reg="Thismia">T.</tp:taxon-name-part><tp:taxon-name-part taxon-name-part-type="species" reg="gardneriana">gardneriana</tp:taxon-name-part></tp:taxon-name></italic> and <italic><tp:taxon-name><tp:taxon-name-part taxon-name-part-type="genus" reg="Thismia">T.</tp:taxon-name-part><tp:taxon-name-part taxon-name-part-type="species" reg="tentaculata">tentaculata</tp:taxon-name-part></tp:taxon-name></italic> occupied a relatively isolated and unstable position. All these species (and also <italic><tp:taxon-name><tp:taxon-name-part taxon-name-part-type="genus" reg="Thismia">T.</tp:taxon-name-part><tp:taxon-name-part taxon-name-part-type="species" reg="kenyirensis">kenyirensis</tp:taxon-name-part></tp:taxon-name></italic>) are characterised by free appendaged inner tepals and outer tepals without appendages. A more detailed phylogenetic analysis is required to test the monophyly of this morphological group, and the relationships of each of these species including <italic><tp:taxon-name><tp:taxon-name-part taxon-name-part-type="genus" reg="Thismia">T.</tp:taxon-name-part><tp:taxon-name-part taxon-name-part-type="species" reg="kenyirensis">kenyirensis</tp:taxon-name-part></tp:taxon-name></italic>.</p><fig id="F6" position="float" orientation="portrait"><object-id xmlns:xlink="http://www.w3.org/1999/xlink" content-type="doi" xlink:type="simple">10.3897/phytokeys.221.98571.figure4</object-id><object-id xmlns:xlink="http://www.w3.org/1999/xlink" content-type="arpha" xlink:type="simple">A5D06678-6078-52F8-9220-3BA2DD7DBC2E</object-id><label>Figure 4.</label><caption><p>Morphologically close species to <italic><tp:taxon-name><tp:taxon-name-part taxon-name-part-type="genus" reg="Thismia">T.</tp:taxon-name-part><tp:taxon-name-part taxon-name-part-type="species" reg="kenyirensis">kenyirensis</tp:taxon-name-part></tp:taxon-name></italic> in Peninsular Malaysia <bold>A–C</bold><italic><tp:taxon-name><tp:taxon-name-part taxon-name-part-type="genus" reg="Thismia">T.</tp:taxon-name-part><tp:taxon-name-part taxon-name-part-type="species" reg="arachnites">arachnites</tp:taxon-name-part></tp:taxon-name></italic> (Taman Negeri Kenyir) <bold>D–F</bold><italic><tp:taxon-name><tp:taxon-name-part taxon-name-part-type="genus" reg="Thismia">T.</tp:taxon-name-part><tp:taxon-name-part taxon-name-part-type="species" reg="javanica">javanica</tp:taxon-name-part></tp:taxon-name></italic> (Telemong Forest Reserve). Photos by Dome Nikong (<bold>A–C, F</bold>) and Siti-Munirah MY (<bold>D, E, G</bold>).</p></caption><graphic xmlns:xlink="http://www.w3.org/1999/xlink" xlink:href="phytokeys-221-061_article-98571__-g006.jpg" position="float" orientation="portrait" xlink:type="simple" id="oo_821044.jpg"><uri content-type="original_file" xlink:type="simple">https://binary.pensoft.net/fig/821044</uri></graphic></fig><table-wrap id="T1" position="float" orientation="portrait"><label>Table 1.</label><caption><p>Morphological comparison of <italic><tp:taxon-name><tp:taxon-name-part taxon-name-part-type="genus" reg="Thismia">T.</tp:taxon-name-part><tp:taxon-name-part taxon-name-part-type="species" reg="kenyirensis">kenyirensis</tp:taxon-name-part></tp:taxon-name></italic> with similar species <italic><tp:taxon-name><tp:taxon-name-part taxon-name-part-type="genus" reg="Thismia">T.</tp:taxon-name-part><tp:taxon-name-part taxon-name-part-type="species" reg="arachnites">arachnites</tp:taxon-name-part></tp:taxon-name></italic> (<xref ref-type="bibr" rid="B2">Chantanaorrapint 2018</xref>), <italic><tp:taxon-name><tp:taxon-name-part taxon-name-part-type="genus" reg="Thismia">T.</tp:taxon-name-part><tp:taxon-name-part taxon-name-part-type="species" reg="bokorensis">bokorensis</tp:taxon-name-part></tp:taxon-name></italic> (<xref ref-type="bibr" rid="B18">Suetsugu et al. 2018</xref>), <italic><tp:taxon-name><tp:taxon-name-part taxon-name-part-type="genus" reg="Thismia">T.</tp:taxon-name-part><tp:taxon-name-part taxon-name-part-type="species" reg="breviappendiculata">breviappendiculata</tp:taxon-name-part></tp:taxon-name></italic> (<xref ref-type="bibr" rid="B19">Tanaka et al. 2018</xref>), <italic><tp:taxon-name><tp:taxon-name-part taxon-name-part-type="genus" reg="Thismia">T.</tp:taxon-name-part><tp:taxon-name-part taxon-name-part-type="species" reg="brunonis">brunonis</tp:taxon-name-part></tp:taxon-name></italic> (<xref ref-type="bibr" rid="B5">Jonker 1938</xref>), <italic><tp:taxon-name><tp:taxon-name-part taxon-name-part-type="genus" reg="Thismia">T.</tp:taxon-name-part><tp:taxon-name-part taxon-name-part-type="species" reg="gardneriana">gardneriana</tp:taxon-name-part></tp:taxon-name></italic> (<xref ref-type="bibr" rid="B5">Jonker 1938</xref>; <xref ref-type="bibr" rid="B1">Bandara et al. 2020</xref>), <italic><tp:taxon-name><tp:taxon-name-part taxon-name-part-type="genus" reg="Thismia">T.</tp:taxon-name-part><tp:taxon-name-part taxon-name-part-type="species" reg="hongkongensis">hongkongensis</tp:taxon-name-part></tp:taxon-name></italic> (Mar et al. 2015), <italic><tp:taxon-name><tp:taxon-name-part taxon-name-part-type="genus" reg="Thismia">T.</tp:taxon-name-part><tp:taxon-name-part taxon-name-part-type="species" reg="javanica">javanica</tp:taxon-name-part></tp:taxon-name></italic> (<xref ref-type="bibr" rid="B13">Siti-Munirah and Dome 2019</xref>; <xref ref-type="bibr" rid="B10">Nuraliev et al. 2020</xref>) and <italic><tp:taxon-name><tp:taxon-name-part taxon-name-part-type="genus" reg="Thismia">T.</tp:taxon-name-part><tp:taxon-name-part taxon-name-part-type="species" reg="tentaculata">tentaculata</tp:taxon-name-part></tp:taxon-name></italic> (<xref ref-type="bibr" rid="B7">Larsen and Averyanov 2007</xref>; <xref ref-type="bibr" rid="B10">Nuraliev et al. 2020</xref>).</p></caption><table id="TID0EYZAE" rules="all"><tbody><tr><th rowspan="1" colspan="1">Characters</th><th rowspan="1" colspan="1">
                    <italic>
                      <tp:taxon-name><tp:taxon-name-part taxon-name-part-type="genus" reg="Thismia">T.</tp:taxon-name-part><tp:taxon-name-part taxon-name-part-type="species" reg="kenyirensis">kenyirensis</tp:taxon-name-part></tp:taxon-name>
                    </italic>
                  </th><th rowspan="1" colspan="1">
                    <italic>
                      <tp:taxon-name><tp:taxon-name-part taxon-name-part-type="genus" reg="Thismia">T.</tp:taxon-name-part><tp:taxon-name-part taxon-name-part-type="species" reg="arachnites">arachnites</tp:taxon-name-part></tp:taxon-name>
                    </italic>
                  </th><th rowspan="1" colspan="1">
                    <italic>
                      <tp:taxon-name><tp:taxon-name-part taxon-name-part-type="genus" reg="Thismia">T.</tp:taxon-name-part><tp:taxon-name-part taxon-name-part-type="species" reg="bokorensis">bokorensis</tp:taxon-name-part></tp:taxon-name>
                    </italic>
                  </th><th rowspan="1" colspan="1">
                    <italic>
                      <tp:taxon-name><tp:taxon-name-part taxon-name-part-type="genus" reg="Thismia">T.</tp:taxon-name-part><tp:taxon-name-part taxon-name-part-type="species" reg="breviappendiculata">breviappendiculata</tp:taxon-name-part></tp:taxon-name>
                    </italic>
                  </th><th rowspan="1" colspan="1">
                    <italic>
                      <tp:taxon-name><tp:taxon-name-part taxon-name-part-type="genus" reg="Thismia">T.</tp:taxon-name-part><tp:taxon-name-part taxon-name-part-type="species" reg="brunonis">brunonis</tp:taxon-name-part></tp:taxon-name>
                    </italic>
                  </th><th rowspan="1" colspan="1">
                    <italic>
                      <tp:taxon-name><tp:taxon-name-part taxon-name-part-type="genus" reg="Thismia">T.</tp:taxon-name-part><tp:taxon-name-part taxon-name-part-type="species" reg="gardneriana">gardneriana</tp:taxon-name-part></tp:taxon-name>
                    </italic>
                  </th><th rowspan="1" colspan="1">
                    <italic>
                      <tp:taxon-name><tp:taxon-name-part taxon-name-part-type="genus" reg="Thismia">T.</tp:taxon-name-part><tp:taxon-name-part taxon-name-part-type="species" reg="hongkongensis">hongkongensis</tp:taxon-name-part></tp:taxon-name>
                    </italic>
                  </th><th rowspan="1" colspan="1">
                    <italic>
                      <tp:taxon-name><tp:taxon-name-part taxon-name-part-type="genus" reg="Thismia">T.</tp:taxon-name-part><tp:taxon-name-part taxon-name-part-type="species" reg="javanica">javanica</tp:taxon-name-part></tp:taxon-name>
                    </italic>
                  </th><th rowspan="1" colspan="1">
                    <italic>
                      <tp:taxon-name><tp:taxon-name-part taxon-name-part-type="genus" reg="Thismia">T.</tp:taxon-name-part><tp:taxon-name-part taxon-name-part-type="species" reg="tentaculata">tentaculata</tp:taxon-name-part></tp:taxon-name>
                    </italic>
                  </th></tr><tr><td rowspan="1" colspan="1">
                    <bold>Colour of floral tube</bold>
                  </td><td rowspan="1" colspan="1">Orange to brownish-orange with 12 darker orange longitudinal ribs</td><td rowspan="1" colspan="1">White to orange with 6 or 12 reddish vertical streaks in the upper part</td><td rowspan="1" colspan="1">Pure white</td><td rowspan="1" colspan="1">White, with 12 translucent longitudinal ridges</td><td rowspan="1" colspan="1">Yellowish</td><td rowspan="1" colspan="1">Yellowish-orange</td><td rowspan="1" colspan="1">Pinkish-white with 12 dark red vertical ribs</td><td rowspan="1" colspan="1">White to pale orange or light orangish-red</td><td rowspan="1" colspan="1">Pure white, sometimes with antetepalous veins indistinctly tinged with red</td></tr><tr><td rowspan="1" colspan="1">
                    <bold>Presence of transverse bars/ ornamentation on inner side of the floral tube</bold>
                  </td><td rowspan="1" colspan="1">Absent/absent</td><td rowspan="1" colspan="1">Present/absent</td><td rowspan="1" colspan="1">Absent/absent</td><td rowspan="1" colspan="1">Present/absent</td><td rowspan="1" colspan="1">Present/absent</td><td rowspan="1" colspan="1">Absent/ Not known</td><td rowspan="1" colspan="1">Absent/present</td><td rowspan="1" colspan="1">Present/absent</td><td rowspan="1" colspan="1">Absent/present</td></tr><tr><td rowspan="1" colspan="1">
                    <bold>Outer tepal Shape</bold>
                  </td><td rowspan="1" colspan="1">Ovate, petaloid</td><td rowspan="1" colspan="1">Broadly ovate</td><td rowspan="1" colspan="1">Broadly triangular, apex broadly obtuse or rounded</td><td rowspan="1" colspan="1">Ovate, obtuse</td><td rowspan="1" colspan="1">Broadly ovate, obtuse</td><td rowspan="1" colspan="1">Broad, rotundate</td><td rowspan="1" colspan="1">Triangular</td><td rowspan="1" colspan="1">Ovate-triangular</td><td rowspan="1" colspan="1">Isosceles triangular, broadly obtuse or rounded</td></tr><tr><td rowspan="1" colspan="1">
                    <bold>Length (mm)</bold>
                  </td><td rowspan="1" colspan="1">8</td><td rowspan="1" colspan="1">5–6.5</td><td rowspan="1" colspan="1">1.2</td><td rowspan="1" colspan="1">2</td><td rowspan="1" colspan="1">Not known</td><td rowspan="1" colspan="1">1.5</td><td rowspan="1" colspan="1">1.8</td><td rowspan="1" colspan="1">1–3.5</td><td rowspan="1" colspan="1">1.8–2.4</td></tr><tr><td rowspan="1" colspan="1">
                    <bold>Colour</bold>
                  </td><td rowspan="1" colspan="1">Bright orange</td><td rowspan="1" colspan="1">Yellow to orange.</td><td rowspan="1" colspan="1">Light yellow</td><td rowspan="1" colspan="1">Yellow</td><td rowspan="1" colspan="1">Not known</td><td rowspan="1" colspan="1">Yellow</td><td rowspan="1" colspan="1">Dark red</td><td rowspan="1" colspan="1">Orange to red or yellow, translucent</td><td rowspan="1" colspan="1">Light yellow or tinged with red, translucent</td></tr><tr><td rowspan="1" colspan="1">
                    <bold>Inner tepal (without appendage) Shape</bold>
                  </td><td rowspan="1" colspan="1">Narrowly lanceolate-linear</td><td rowspan="1" colspan="1">Triangular</td><td rowspan="1" colspan="1">Narrowly triangular</td><td rowspan="1" colspan="1">Isosceles triangular</td><td rowspan="1" colspan="1">Triangular at the base, caudate in long, thick, filiform tails</td><td rowspan="1" colspan="1">Subulate</td><td rowspan="1" colspan="1">Spatulate, adaxially concave</td><td rowspan="1" colspan="1">Narrowly triangular</td><td rowspan="1" colspan="1">Triangular with broad base</td></tr><tr><td rowspan="1" colspan="1">
                    <bold>Length (mm)</bold>
                  </td><td rowspan="1" colspan="1">8</td><td rowspan="1" colspan="1">6.5–9</td><td rowspan="1" colspan="1">2.6</td><td rowspan="1" colspan="1">2</td><td rowspan="1" colspan="1">Not known</td><td rowspan="1" colspan="1">Not known</td><td rowspan="1" colspan="1">3.3</td><td rowspan="1" colspan="1">1.5–3.3</td><td rowspan="1" colspan="1"/></tr><tr><td rowspan="1" colspan="1">
                    <bold>Colour</bold>
                  </td><td rowspan="1" colspan="1">Bright orange</td><td rowspan="1" colspan="1">Orange to reddish-orange at the base</td><td rowspan="1" colspan="1">Light yellow</td><td rowspan="1" colspan="1">Yellow</td><td rowspan="1" colspan="1">Not known</td><td rowspan="1" colspan="1">Yellowish-orange</td><td rowspan="1" colspan="1">Dark red</td><td rowspan="1" colspan="1">Orange to red or yellow and usually dark red towards apex</td><td rowspan="1" colspan="1">Light yellow</td></tr><tr><td rowspan="1" colspan="1">
                    <bold>Stamen Apex</bold>
                  </td><td rowspan="1" colspan="1">3 long, slightly curved appendages</td><td rowspan="1" colspan="1">3-toothed, each tooth bearing a distinct stiff hair</td><td rowspan="1" colspan="1">3-toothed, each tooth narrowly triangular, with ca. 1 mm long</td><td rowspan="1" colspan="1">Lobed</td><td rowspan="1" colspan="1">With numerous teeth</td><td rowspan="1" colspan="1">2-toothed, each tapering into a stiff hair</td><td rowspan="1" colspan="1">2-toothed, adorned with trichomes</td><td rowspan="1" colspan="1">3-toothed, each tooth bearing hair</td><td rowspan="1" colspan="1">2-toothed, each tooth tapering into hair, sometimes with additional hairs between teeth</td></tr></tbody></table></table-wrap></tp:treatment-sec><tp:treatment-sec><!--Section generated to contain objects referenced in tp:taxon-treatment.--><fig id="F1" position="float" orientation="portrait"><object-id xmlns:xlink="http://www.w3.org/1999/xlink" content-type="doi" xlink:type="simple">10.3897/phytokeys.221.98571.map1</object-id><object-id xmlns:xlink="http://www.w3.org/1999/xlink" content-type="arpha" xlink:type="simple">D683C5E9-CA00-5E6A-8C9B-46FB9CE50EC8</object-id><label>Map 1.</label><caption><p>Taman Negeri Kenyir, Terengganu (black circle), the type locality of <italic><tp:taxon-name><tp:taxon-name-part taxon-name-part-type="genus" reg="Thismia">Thismia</tp:taxon-name-part><tp:taxon-name-part taxon-name-part-type="species" reg="kenyirensis">kenyirensis</tp:taxon-name-part></tp:taxon-name></italic>.</p></caption><graphic xmlns:xlink="http://www.w3.org/1999/xlink" xlink:href="phytokeys-221-061_article-98571__-g001.jpg" position="float" orientation="portrait" xlink:type="simple" id="oo_821039.jpg"><uri content-type="original_file" xlink:type="simple">https://binary.pensoft.net/fig/821039</uri></graphic></fig></tp:treatment-sec><ref-list><ref id="B8"><mixed-citation xmlns:xlink="http://www.w3.org/1999/xlink" xlink:type="simple"><person-group><name name-style="western"><surname>Lim</surname><given-names>CL</given-names></name><name name-style="western"><surname>Chan</surname><given-names>YC</given-names></name><name name-style="western"><surname>Julius</surname><given-names>A</given-names></name><name name-style="western"><surname>Yao</surname><given-names>TL</given-names></name><name name-style="western"><surname>Chua</surname><given-names>LSL</given-names></name><name name-style="western"><surname>Kiew</surname><given-names>R</given-names></name></person-group> (<year>2008</year>) A checklist of vascular plants for the Sungai Cicir Area, Tasik Kenyir, Terengganu, Peninsular Malaysia. In: Elagupillay S et al. (Eds) Proceedings of Seminar Biodiversiti Kebangsaan 2007. 27–29 November 2007, Kuala Lumpur, 135–154.</mixed-citation></ref><ref id="B4"><mixed-citation xmlns:xlink="http://www.w3.org/1999/xlink" xlink:type="simple">IUCN (<year>2022</year>) Guidelines for using the IUCN Red List Categories and Criteria. Version 15. Prepared by Standards and Petitions Committee. <ext-link xlink:href="http://www.iucnredlist.org/resources/redlistguidelines" ext-link-type="uri" xlink:type="simple">http://www.iucnredlist.org/resources/redlistguidelines</ext-link> [Accessed 14.11.2022]</mixed-citation></ref><ref id="B6"><mixed-citation xmlns:xlink="http://www.w3.org/1999/xlink" xlink:type="simple"><person-group><name name-style="western"><surname>Kumar</surname><given-names>P</given-names></name><name name-style="western"><surname>Gale</surname><given-names>SW</given-names></name><name name-style="western"><surname>Li</surname><given-names>JH</given-names></name><name name-style="western"><surname>Bouamanivong</surname><given-names>S</given-names></name><name name-style="western"><surname>Fischer</surname><given-names>GA</given-names></name></person-group> (<year>2017</year>) <article-title><italic><tp:taxon-name><tp:taxon-name-part taxon-name-part-type="genus">Thismia</tp:taxon-name-part><tp:taxon-name-part taxon-name-part-type="species">nigricoronata</tp:taxon-name-part></tp:taxon-name></italic>, a new species of <tp:taxon-name><tp:taxon-name-part taxon-name-part-type="family">Burmanniaceae</tp:taxon-name-part></tp:taxon-name> (<tp:taxon-name><tp:taxon-name-part taxon-name-part-type="tribe">Thismieae</tp:taxon-name-part></tp:taxon-name>, <tp:taxon-name><tp:taxon-name-part taxon-name-part-type="order">Dioscoreales</tp:taxon-name-part></tp:taxon-name>) from Vang Vieng, Vientiane Province, Laos, and a key to subgeneric classification.</article-title><source>Phytotaxa</source><volume>319</volume>(<issue>3</issue>): <fpage>225</fpage>–<lpage>240</lpage>. <ext-link xlink:href="10.11646/phytotaxa.319.3.2" ext-link-type="doi" xlink:type="simple">https://doi.org/10.11646/phytotaxa.319.3.2</ext-link></mixed-citation></ref><ref id="B12"><mixed-citation xmlns:xlink="http://www.w3.org/1999/xlink" xlink:type="simple"><person-group><name name-style="western"><surname>Shepeleva</surname><given-names>EA</given-names></name><name name-style="western"><surname>Schelkunov</surname><given-names>MI</given-names></name><name name-style="western"><surname>Hroneš</surname><given-names>M</given-names></name><name name-style="western"><surname>Sochor</surname><given-names>M</given-names></name><name name-style="western"><surname>Dančák</surname><given-names>M</given-names></name><name name-style="western"><surname>Merckx</surname><given-names>VSFT</given-names></name><name name-style="western"><surname>Kikuchi</surname><given-names>IABS</given-names></name><name name-style="western"><surname>Chantanaorrapint</surname><given-names>S</given-names></name><name name-style="western"><surname>Suetsugu</surname><given-names>K</given-names></name><name name-style="western"><surname>Tsukaya</surname><given-names>H</given-names></name><name name-style="western"><surname>Mar</surname><given-names>SS</given-names></name><name name-style="western"><surname>Luu</surname><given-names>HT</given-names></name><name name-style="western"><surname>Li</surname><given-names>H-Q</given-names></name><name name-style="western"><surname>Logacheva</surname><given-names>MD</given-names></name><name name-style="western"><surname>Nuraliev</surname><given-names>MS</given-names></name></person-group> (<year>2020</year>) <article-title>Phylogenetics of the mycoheterotrophic genus <italic><tp:taxon-name><tp:taxon-name-part taxon-name-part-type="genus">Thismia</tp:taxon-name-part></tp:taxon-name></italic> (<tp:taxon-name><tp:taxon-name-part taxon-name-part-type="family">Thismiaceae</tp:taxon-name-part></tp:taxon-name>: <tp:taxon-name><tp:taxon-name-part taxon-name-part-type="order">Dioscoreales</tp:taxon-name-part></tp:taxon-name>) with a focus on the Old World taxa: Delineation of novel natural groups and insights into the evolution of morphological traits.</article-title><source>Botanical Journal of the Linnean Society</source><volume>193</volume>(<issue>3</issue>): <fpage>287</fpage>–<lpage>315</lpage>. <ext-link xlink:href="10.1093/botlinnean/boaa017" ext-link-type="doi" xlink:type="simple">https://doi.org/10.1093/botlinnean/boaa017</ext-link></mixed-citation></ref><ref id="B2"><mixed-citation xmlns:xlink="http://www.w3.org/1999/xlink" xlink:type="simple"><person-group><name name-style="western"><surname>Chantanaorrapint</surname><given-names>S</given-names></name></person-group> (<year>2018</year>) <article-title>Lectotypification of <italic><tp:taxon-name><tp:taxon-name-part taxon-name-part-type="genus">Thismia</tp:taxon-name-part><tp:taxon-name-part taxon-name-part-type="species">arachnites</tp:taxon-name-part></tp:taxon-name></italic> (<tp:taxon-name><tp:taxon-name-part taxon-name-part-type="family">Thismiaceae</tp:taxon-name-part></tp:taxon-name>), a mysterious species newly reported for Thailand.</article-title><source>Kew Bulletin</source><volume>73</volume>(<issue>3</issue>): <fpage>43</fpage>. <ext-link xlink:href="10.1007/s12225-018-9765-2" ext-link-type="doi" xlink:type="simple">https://doi.org/10.1007/s12225-018-9765-2</ext-link></mixed-citation></ref><ref id="B18"><mixed-citation xmlns:xlink="http://www.w3.org/1999/xlink" xlink:type="simple"><person-group><name name-style="western"><surname>Suetsugu</surname><given-names>K</given-names></name><name name-style="western"><surname>Tsukaya</surname><given-names>H</given-names></name><name name-style="western"><surname>Tagane</surname><given-names>S</given-names></name><name name-style="western"><surname>Chhang</surname><given-names>P</given-names></name><name name-style="western"><surname>Yukawa</surname><given-names>T</given-names></name><name name-style="western"><surname>Yahara</surname><given-names>T</given-names></name></person-group> (<year>2018</year>) <article-title>Flora of Bokor National Park VII: <italic><tp:taxon-name><tp:taxon-name-part taxon-name-part-type="genus">Thismia</tp:taxon-name-part><tp:taxon-name-part taxon-name-part-type="species">bokorensis</tp:taxon-name-part></tp:taxon-name></italic> (<tp:taxon-name><tp:taxon-name-part taxon-name-part-type="family">Burmanniaceae</tp:taxon-name-part></tp:taxon-name>), a new species representing a new generic record.</article-title><source>Phytotaxa</source><volume>334</volume>(<issue>1</issue>): <fpage>65</fpage>–<lpage>69</lpage>. <ext-link xlink:href="10.11646/phytotaxa.334.1.10" ext-link-type="doi" xlink:type="simple">https://doi.org/10.11646/phytotaxa.334.1.10</ext-link></mixed-citation></ref><ref id="B19"><mixed-citation xmlns:xlink="http://www.w3.org/1999/xlink" xlink:type="simple"><person-group><name name-style="western"><surname>Tanaka</surname><given-names>N</given-names></name><name name-style="western"><surname>Aung</surname><given-names>MM</given-names></name><name name-style="western"><surname>Latt</surname><given-names>MM</given-names></name></person-group> (<year>2018</year>) <article-title><italic><tp:taxon-name><tp:taxon-name-part taxon-name-part-type="genus">Thismia</tp:taxon-name-part><tp:taxon-name-part taxon-name-part-type="species">breviappendiculata</tp:taxon-name-part></tp:taxon-name></italic> (<tp:taxon-name><tp:taxon-name-part taxon-name-part-type="family">Thismiaceae</tp:taxon-name-part></tp:taxon-name>), a new mycoheterotrophic plant from southern Myanmar.</article-title><source>Bulletin of the National Museum of Nature and Science, Series B, Botany</source><volume>44</volume>: <fpage>67</fpage>–<lpage>72</lpage>.</mixed-citation></ref><ref id="B5"><mixed-citation xmlns:xlink="http://www.w3.org/1999/xlink" xlink:type="simple"><person-group><name name-style="western"><surname>Jonker</surname><given-names>FP</given-names></name></person-group> (<year>1938</year>) <article-title>A monograph of the <tp:taxon-name><tp:taxon-name-part taxon-name-part-type="family">Burmanniaceae</tp:taxon-name-part></tp:taxon-name>.</article-title><source>Mededeelinger van het Botanisch Museum en Herbarium van de Rijks Universiteit te Utrecht</source><volume>51</volume>: <fpage>1</fpage>–<lpage>279</lpage>.</mixed-citation></ref><ref id="B1"><mixed-citation xmlns:xlink="http://www.w3.org/1999/xlink" xlink:type="simple"><person-group><name name-style="western"><surname>Bandara</surname><given-names>C</given-names></name><name name-style="western"><surname>Priyankara</surname><given-names>T</given-names></name><name name-style="western"><surname>Atthanagoda</surname><given-names>AG</given-names></name><name name-style="western"><surname>Lakkana</surname><given-names>T</given-names></name><name name-style="western"><surname>Ediriweera</surname><given-names>S</given-names></name><name name-style="western"><surname>Kumar</surname><given-names>P</given-names></name></person-group> (<year>2020</year>) <article-title><italic><tp:taxon-name><tp:taxon-name-part taxon-name-part-type="genus">Gastrodia</tp:taxon-name-part><tp:taxon-name-part taxon-name-part-type="species">gunatillekeorum</tp:taxon-name-part></tp:taxon-name></italic> (<tp:taxon-name><tp:taxon-name-part taxon-name-part-type="tribe">Gastrodieae</tp:taxon-name-part></tp:taxon-name>, <tp:taxon-name><tp:taxon-name-part taxon-name-part-type="subfamily">Epidendroideae</tp:taxon-name-part></tp:taxon-name>, <tp:taxon-name><tp:taxon-name-part taxon-name-part-type="family">Orchidaceae</tp:taxon-name-part></tp:taxon-name>), a new species from a lowland rainforest of Sri Lanka.</article-title><source>Phytotaxa</source><volume>436</volume>(<issue>1</issue>): <fpage>55</fpage>–<lpage>62</lpage>. <ext-link xlink:href="10.11646/phytotaxa.436.1.5" ext-link-type="doi" xlink:type="simple">https://doi.org/10.11646/phytotaxa.436.1.5</ext-link></mixed-citation></ref><ref id="B13"><mixed-citation xmlns:xlink="http://www.w3.org/1999/xlink" xlink:type="simple"><person-group><name name-style="western"><surname>Siti-Munirah</surname><given-names>MY</given-names></name><name name-style="western"><surname>Dome</surname><given-names>N</given-names></name></person-group> (<year>2019</year>) <article-title><italic><tp:taxon-name><tp:taxon-name-part taxon-name-part-type="genus">Thismia</tp:taxon-name-part><tp:taxon-name-part taxon-name-part-type="species">domei</tp:taxon-name-part></tp:taxon-name></italic> and <italic><tp:taxon-name><tp:taxon-name-part taxon-name-part-type="genus">T.</tp:taxon-name-part><tp:taxon-name-part taxon-name-part-type="species">terengganuensis</tp:taxon-name-part></tp:taxon-name></italic> (<tp:taxon-name><tp:taxon-name-part taxon-name-part-type="family">Thismiaceae</tp:taxon-name-part></tp:taxon-name>), two new species, and <italic><tp:taxon-name><tp:taxon-name-part taxon-name-part-type="genus">T.</tp:taxon-name-part><tp:taxon-name-part taxon-name-part-type="species">javanica</tp:taxon-name-part></tp:taxon-name></italic>, a new record from Terengganu, Peninsular Malaysia.</article-title><source>PhytoKeys</source><volume>124</volume>: <fpage>123</fpage>–<lpage>137</lpage>. <ext-link xlink:href="10.3897/phytokeys.124.34728" ext-link-type="doi" xlink:type="simple">https://doi.org/10.3897/phytokeys.124.34728</ext-link></mixed-citation></ref><ref id="B10"><mixed-citation xmlns:xlink="http://www.w3.org/1999/xlink" xlink:type="simple"><person-group><name name-style="western"><surname>Nuraliev</surname><given-names>MS</given-names></name><name name-style="western"><surname>Yudina</surname><given-names>SV</given-names></name><name name-style="western"><surname>Truong</surname><given-names>BV</given-names></name><name name-style="western"><surname>Do</surname><given-names>TX</given-names></name><name name-style="western"><surname>Luu</surname><given-names>HT</given-names></name><name name-style="western"><surname>Kuznetsov</surname><given-names>AN</given-names></name><name name-style="western"><surname>Kuznetsova</surname><given-names>SP</given-names></name></person-group> (<year>2020</year>) <article-title>A revision of the family <tp:taxon-name><tp:taxon-name-part taxon-name-part-type="family">Thismiaceae</tp:taxon-name-part></tp:taxon-name> (<tp:taxon-name><tp:taxon-name-part taxon-name-part-type="order">Dioscoreales</tp:taxon-name-part></tp:taxon-name>) in Cambodia, Laos and Vietnam.</article-title><source>Phytotaxa</source><volume>441</volume>(<issue>3</issue>): <fpage>229</fpage>–<lpage>250</lpage>. <ext-link xlink:href="10.11646/phytotaxa.441.3.1" ext-link-type="doi" xlink:type="simple">https://doi.org/10.11646/phytotaxa.441.3.1</ext-link></mixed-citation></ref><ref id="B7"><mixed-citation xmlns:xlink="http://www.w3.org/1999/xlink" xlink:type="simple"><person-group><name name-style="western"><surname>Larsen</surname><given-names>K</given-names></name><name name-style="western"><surname>Averyanov</surname><given-names>LV</given-names></name></person-group> (<year>2007</year>) <article-title><italic><tp:taxon-name><tp:taxon-name-part taxon-name-part-type="genus">Thismia</tp:taxon-name-part><tp:taxon-name-part taxon-name-part-type="species">annamensis</tp:taxon-name-part></tp:taxon-name></italic> and <italic><tp:taxon-name><tp:taxon-name-part taxon-name-part-type="genus">Thismia</tp:taxon-name-part><tp:taxon-name-part taxon-name-part-type="species">tentaculata</tp:taxon-name-part></tp:taxon-name></italic>, two new species of <tp:taxon-name><tp:taxon-name-part taxon-name-part-type="family">Thismiaceae</tp:taxon-name-part></tp:taxon-name> from central Vietnam.</article-title><source>Rheedea</source><volume>17</volume>(<issue>1–2</issue>): <fpage>13</fpage>–<lpage>19</lpage>.</mixed-citation></ref></ref-list></tp:taxon-treatment>
